# Supplementary material for: Emergent actin flows explain distinct modes of gliding motility
Source: Nat Phys. 2024 Oct 8;20(12):1989–96. doi: 10.1038/s41567-024-02652-4 (PMC11631758; doi:10.1038/s41567-024-02652-4)
Supplement: Supplementary file 9 — Source data for Supplementary Fig. 8: tuning actin turnover changes the frequency of gliding modes. [file 41567_2024_2652_MOESM9_ESM.xlsx]

## Sheet: Sheet1
Source data for Supplementary Figure S8: Tuning actin turnover changes the frequency of gliding modes.
Positions (e.g., "Pos 2") are randomly chosen stage positions; 4 fields of view were imaged for each condition in each experiment.
Shorthand: h = helical gliding event, c = circular gliding event, t = twirling event, p = patch/bidirectional gliding event. Uni = unidirectional gliding (h + c + t).
Jasplakinoide concentration:	0 nM					10 nM					25 nM					50 nM					100 nM					500 nM
Experiment # CH097	Pos 0	Pos 1	Pos 2	Pos 3	total	Pos 4	Pos 5	Pos 6	Pos 7	total	Pos 8	Pos 9	Pos 10	Pos 11	total	Pos 12	Pos 13	Pos 14	Pos 15	total	Pos 16	Pos 17	Pos 18	Pos 19	total	Pos 20	Pos 21	Pos 22	Pos 23	total
h	5	1	4	3	13	4	6	3	3	16	4	1	0	5	10	3	3	2	3	11	3	3	2	0	8	0	0	0	0	0
c	0	0	0	1	1	0	0	0	1	1	1	0	1	0	2	0	0	0	0	0	0	0	0	1	1	0	0	0	0	0
t	5	3	5	4	17	3	4	7	5	19	7	2	4	1	14	2	2	0	1	5	3	1	2	1	7	1	0	0	0	1
uni	10	4	9	8	31	7	10	10	9	36	12	3	5	6	26	5	5	2	4	16	6	4	4	2	16	1	0	0	0	1
p	1	0	0	0	1	1	4	1	4	10	9	3	2	4	18	4	0	2	4	10	12	7	7	5	31	8	4	3	3	18
total	11	4	9	8	32	8	14	11	13	46	21	6	7	10	44	9	5	4	8	26	18	11	11	7	47	9	4	3	3	19
total check	11	4	9	8	32	8	14	11	13	46	21	6	7	10	44	9	5	4	8	26	18	11	11	7	47	9	4	3	3	19
fraction p	0.0909091	0	0	0	0.03125	0.125	0.285714	0.0909091	0.307692	0.217391	0.428571	0.5	0.285714	0.4	0.409091	0.444444	0	0.5	0.5	0.384615	0.666667	0.636364	0.636364	0.714286	0.659574	0.888889	1	1	1	0.947368
fraction uni	0.909091	1	1	1	0.96875	0.875	0.714286	0.909091	0.692308	0.782609	0.571429	0.5	0.714286	0.6	0.590909	0.555556	1	0.5	0.5	0.615385	0.333333	0.363636	0.363636	0.285714	0.340426	0.111111	0	0	0	0.0526316
fraction h/uni	0.5	0.25	0.444444	0.375	0.419355	0.571429	0.6	0.3	0.333333	0.444444	0.333333	0.333333	0	0.833333	0.384615	0.6	0.6	1	0.75	0.6875	0.5	0.75	0.5	0	0.5	0	undefined	undefined	undefined	0
fraction c/uni	0	0	0	0.125	0.0322581	0	0	0	0.111111	0.0277778	0.0833333	0	0.2	0	0.0769231	0	0	0	0	0	0	0	0	0.5	0.0625	0	undefined	undefined	undefined	0
fraction t/uni	0.5	0.75	0.555556	0.5	0.548387	0.428571	0.4	0.7	0.555556	0.527778	0.583333	0.666667	0.8	0.166667	0.538462	0.4	0.4	0	0.25	0.3125	0.5	0.25	0.5	0.5	0.4375	1	undefined	undefined	undefined	1
Experiment # CH096	Pos 0	Pos 1	Pos 2	Pos 3	total	Pos 4	Pos 5	Pos 6	Pos 7	total	Pos 8	Pos 9	Pos 10	Pos 11	total	Pos 12	Pos 13	Pos 14	Pos 15	total	Pos 16	Pos 17	Pos 18	Pos 19	total	Pos 20	Pos 21	Pos 22	Pos 23	total
h	8	6	5	8	27	15	16	12	8	51	9	1	4	6	20	4	7	6	9	26	4	1	1	3	9	2	0	0	0	2
c	2	2	0	0	4	0	5	2	0	7	1	0	1	0	2	0	1	0	2	3	2	1	1	0	4	0	0	0	0	0
t	5	3	3	3	14	2	9	4	4	19	5	3	6	3	17	5	3	5	5	18	1	1	2	3	7	0	1	1	2	4
uni	15	11	8	11	45	17	30	18	12	77	15	4	11	9	39	9	11	11	16	47	7	3	4	6	20	2	1	1	2	6
p	2	1	1	0	4	3	4	5	4	16	3	5	8	10	26	2	7	4	2	15	6	3	7	7	23	5	4	3	7	19
total	17	12	9	11	49	20	34	23	16	93	18	9	19	19	65	11	18	15	18	62	13	6	11	13	43	7	5	4	9	25
total check	17	12	9	11	49	20	34	23	16	93	18	9	19	19	65	11	18	15	18	62	13	6	11	13	43	7	5	4	9	25
fraction p	0.117647	0.0833333	0.111111	0	0.0816327	0.15	0.117647	0.217391	0.25	0.172043	0.166667	0.555556	0.421053	0.526316	0.4	0.181818	0.388889	0.266667	0.111111	0.241935	0.461538	0.5	0.636364	0.538462	0.534884	0.714286	0.8	0.75	0.777778	0.76
fraction uni	0.882353	0.916667	0.888889	1	0.918367	0.85	0.882353	0.782609	0.75	0.827957	0.833333	0.444444	0.578947	0.473684	0.6	0.818182	0.611111	0.733333	0.888889	0.758065	0.538462	0.5	0.363636	0.461538	0.465116	0.285714	0.2	0.25	0.222222	0.24
fraction h/uni	0.533333	0.545455	0.625	0.727273	0.6	0.882353	0.533333	0.666667	0.666667	0.662338	0.6	0.25	0.363636	0.666667	0.512821	0.444444	0.636364	0.545455	0.5625	0.553191	0.571429	0.333333	0.25	0.5	0.45	1	0	0	0	0.333333
fraction c/uni	0.133333	0.181818	0	0	0.0888889	0	0.166667	0.111111	0	0.0909091	0.0666667	0	0.0909091	0	0.0512821	0	0.0909091	0	0.125	0.0638298	0.285714	0.333333	0.25	0	0.2	0	0	0	0	0
fraction t/uni	0.333333	0.272727	0.375	0.272727	0.311111	0.117647	0.3	0.222222	0.333333	0.246753	0.333333	0.75	0.545455	0.333333	0.435897	0.555556	0.272727	0.454545	0.3125	0.382979	0.142857	0.333333	0.5	0.5	0.35	0	1	1	1	0.666667
Experiment # CH095	Pos 0	Pos 1	Pos 2	Pos 3	total	Pos 4	Pos 5	Pos 6	Pos 7	total	Pos 8	Pos 9	Pos 10	Pos 11	total	Pos 12	Pos 13	Pos 14	Pos 15	total	Pos 16	Pos 17	Pos 18	Pos 19	total	Pos 20	Pos 21	Pos 22	Pos 23	total
h	6	4	6	2	18	2	4	0	1	7	3	5	2	5	15	0	2	0	2	4	1	1	1	1	4	0	0	0	0	0
c	1	0	0	0	1	0	0	0	0	0	0	0	0	1	1	0	0	0	0	0	0	0	0	0	0	0	0	0	0	0
t	3	6	3	1	13	2	0	1	2	5	3	6	1	3	13	3	1	2	1	7	2	0	1	2	5	0	0	0	0	0
uni	10	10	9	3	32	4	4	1	3	12	6	11	3	9	29	3	3	2	3	11	3	1	2	3	9	0	0	0	0	0
p	0	1	1	1	3	1	1	1	2	5	5	2	2	5	14	2	8	4	4	18	1	4	1	1	7	3	2	2	3	10
total	10	11	10	4	35	5	5	2	5	17	11	13	5	14	43	5	11	6	7	29	4	5	3	4	16	3	2	2	3	10
total check	10	11	10	4	35	5	5	2	5	17	11	13	5	14	43	5	11	6	7	29	4	5	3	4	16	3	2	2	3	10
fraction p	0	0.0909091	0.1	0.25	0.0857143	0.2	0.2	0.5	0.4	0.294118	0.454545	0.153846	0.4	0.357143	0.325581	0.4	0.727273	0.666667	0.571429	0.62069	0.25	0.8	0.333333	0.25	0.4375	1	1	1	1	1
fraction uni	1	0.909091	0.9	0.75	0.914286	0.8	0.8	0.5	0.6	0.705882	0.545455	0.846154	0.6	0.642857	0.674419	0.6	0.272727	0.333333	0.428571	0.37931	0.75	0.2	0.666667	0.75	0.5625	0	0	0	0	0
fraction h/uni	0.6	0.4	0.666667	0.666667	0.5625	0.5	1	0	0.333333	0.583333	0.5	0.454545	0.666667	0.555556	0.517241	0	0.666667	0	0.666667	0.363636	0.333333	1	0.5	0.333333	0.444444	undefined	undefined	undefined	undefined	undefined
fraction c/uni	0.1	0	0	0	0.03125	0	0	0	0	0	0	0	0	0.111111	0.0344828	0	0	0	0	0	0	0	0	0	0	undefined	undefined	undefined	undefined	undefined
fraction t/uni	0.3	0.6	0.333333	0.333333	0.40625	0.5	0	1	0.666667	0.416667	0.5	0.545455	0.333333	0.333333	0.448276	1	0.333333	1	0.333333	0.636364	0.666667	0	0.5	0.666667	0.555556	undefined	undefined	undefined	undefined	undefined
TOTAL					total					total					total					total					total					total
h					58					74					45					41					21					2
c					6					8					5					3					5					0
t					44					43					44					30					19					5
uni					108					125					94					74					45					7
p					8					31					58					43					61					47
total					116					156					152					117					106					54
total check					116					156					152					117					106					54
fraction p					0.0689655					0.198718					0.381579					0.367521					0.575472					0.87037
fraction uni					0.931034					0.801282					0.618421					0.632479					0.424528					0.12963
fraction h/uni					0.537037					0.592					0.478723					0.554054					0.466667					0.285714
fraction c/uni					0.0555556					0.064					0.0531915					0.0405405					0.111111					0
fraction t/uni					0.407407					0.344					0.468085					0.405405					0.422222					0.714286
To import into MATLAB:
TOTAL	0 nM	10 nM	25 nM	50 nM	100 nM	500 nM			CH095	0 nM	10 nM	25 nM	50 nM	100 nM	500 nM		CH096	0 nM	10 nM	25 nM	50 nM	100 nM	500 nM		CH097	0 nM	10 nM	25 nM	50 nM	100 nM	500 nM
p	8	31	58	43	61	47				3	5	14	18	7	10			4	16	26	15	23	19			1	10	18	10	31	18
h	58	74	45	41	21	2				18	7	15	4	4	0			27	51	20	26	9	2			13	16	10	11	8	0
c	6	8	5	3	5	0				1	0	1	0	0	0			4	7	2	3	4	0			1	1	2	0	1	0
t	44	43	44	30	19	5				13	5	13	7	5	0			14	19	17	18	7	4			17	19	14	5	7	1
total	116	156	152	117	106	54				35	17	43	29	16	10			49	93	65	62	43	25			32	46	44	26	47	19
total unidirectional + bidirectional by experiment:
CH095	35	17	43	29	16	10
CH096	49	93	65	62	43	25
CH097	32	46	44	26	47	19
sum	116	156	152	117	106	54
total unidirectional only by experiment:
CH095	32	12	29	11	9	0
CH096	45	77	39	47	20	6
CH097	31	36	26	16	16	1
sum	108	125	94	74	45	7
